# Supplementary material for: Human respiratory organoids sustained reproducible propagation of human rhinovirus C and elucidation of virus-host interaction
Source: Nat Commun. 2024 Dec 30;15:10772. doi: 10.1038/s41467-024-55076-2 (PMC11686133; doi:10.1038/s41467-024-55076-2)
Supplement: Supplementary file 4 — Source data [file 41467_2024_55076_MOESM4_ESM.xlsx]

## Sheet: Figure 1b
dpi	S1	S2	S3	S4	S5	S6	S7	S8	S9
0	1	2290000	2230000	941000	1	1	1	1	1
2	1	712000000	71600000	1750000000	32800000	10500000	2740000	42200	135000000
4	773.12	538000000	164000000	227000000	42200000	3850000	1020000	1	36700000
7	129000000	248000000	178000000	152000000	24700000	115000000	4210000	1	104000000

## Sheet: Figure 1c
HRV-C								Two-tailed t-test
dpi	Apical			Basolateral				P-value
0	1	1	1	1	1	1
2	23200000	28368000	26960000	1	1	1		7.07077e-05
4	11928000000	11696000000	11440000000	18068000	9060000	15744000		1.27418e-07
HRV-A
dpi	Apical			Basolateral
0	1	1	1	1	1	1
2	91485000000	77555000000	51300000000	231800000	373400000	308050000		0.00342441
4	100300000000	100170000000	93685000000	278150000	289150000	310950000		1.4888e-06

## Sheet: Figure 2b
P1
hpi	DMSO		CYT387
4	1	1	1	1
24	2230000	2190000	8460000	1
48	1	1	13600000	1
72	2820000	1	5950000	15600000
96	954000	12800000	16200000	893000000
P2
hpi	DMSO		CYT387
4	1	1	1	1
24	1	1	27700000	50000000
48	1	1	83800000	246000000
72	1	1	185000000	392000000
96	1	1	2580000000	2840000000

## Sheet: Figure 2c
								Two-tailed t-test
Passage number	DMSO			CYT387				P-value
P1	954000	12800000		16200000	893000000
P2	1	1		2580000000	2840000000
P3	1	80100000		73400000000	11400000000
P4	1	50800000	14100000	273000000	373000000	278000000		0.00133617
P5	1	27000000	1	409000000	636000000	139000000		0.055257

## Sheet: Figure 3b
HRV-C3 (NsO)								Two-tailed t-test
Passage number	DMSO			CYT387				P-value
P1	469000000000	511000000000	491000000000	1040000000000	683000000000	1020000000000		0.0219407
P2	426000000	195000000	124000000	61800000000	17500000000	54300000000		0.0318239
P3	35200000000	158000000000	193000000000	389000000000	550000000000	409000000000		0.0100255
P4	436000000000	348000000000	20800000000	1920000000000	1030000000000	1310000000000		0.0168085

## Sheet: Figure 3c
HRV-C11 (NsO)								Two-tailed t-test
Passage number	DMSO			CYT387				P-value
P1	126000000000	105000000000	70000000000	292000000000	376000000000	239000000000		0.00939976
P2	135000000000	232000000000	209000000000	229000000000	277000000000	310000000000		0.100095
P3	176000000000	113000000000	104000000000	709000000000	204000000000	1150000000000		0.087618

## Sheet: Figure 3d
HRV-C15 (NsO)								Two-tailed t-test
Passage number	DMSO			CYT387				P-value
P1	57800000000	81000000000	48200000000	64300000000	78400000000	46900000000		0.951293
P2	7640000000	11100000000	5300000000	10500000000	13200000000	5360000000		0.588725
P3	14400000000	8700000000	10200000000	30400000000	17600000000	18600000000		0.0671725

## Sheet: Figure 3g
HRV-C
Donor 1								Two-tailed t-test
hpi	33℃			37℃				P-value
4	1	1	1	1	1	1
24	4900000000	5970000000	2770000000	12400000000	17900000000	19900000000		0.00742748
48	21500000000	29900000000	13700000000	136000000000	68600000000	195000000000		0.0388278
72	41200000000	58100000000	46400000000	477000000000	285000000000	464000000000		0.00441071
Donor 2
hpi	33℃			37℃
4	1	1	1	1	1	1
24	9692660	6075695	5802257	70210164	5956964	192000000		0.206456
48	253000000	437000000	440000000	2120000000	1340000000	2720000000		0.0140993
72	343000000	9629106	1460000000	26900000000	14800000000	11700000000		0.020986
Donor 3
hpi	33℃			37℃
4	1	1	1	1	1	1
24	9317534	461000000	30649118	1.99854e+07	1.50595e+08	6.79305e+08		0.665419
48	2910000000	2430000000	3210000000	6486583111	5220775122	9947661233		0.0379205
72	42300000000	93700000000	101000000000	36115446377	84381256292	122771000000		0.949727

## Sheet: Figure 3h
HRV-A
Donor 1								Two-tailed t-test
hpi	33℃			37℃				P-value
4	1	1	1	1	1	1
24	310000000	345000000	3440000000000	3560000000000	3820000000000	2190000000000		0.178337
48	7730000000000	6090000000000	5330000000000	3120000000000	2860000000000	1850000000000		0.0094851
72	2900000000000	3390000000000	4180000000000	932000000000	1350000000000	365000000000		0.00514595
Donor 2
hpi	33℃			37℃
4	1	1	1	1	1	1
24	607000000000	226000000000	519000000000	547000000000	492000000000	557000000000		0.524989
48	1400000000000	2650000000000	2720000000000	543000000	1020000000000	995000000000		0.0436762
72	4370000000000	3210000000000	3230000000000	1690000000000	849000000000	1010000000000		0.00634305
Donor 3
hpi	33℃			37℃
4	1	1	1	1	1	1
24	4730000000000	4200000000000	1660000000000	1380000000000	1070000000000	2130000000000		0.115232
48	4090000000000	4310000000000	2220000000000	1070000000000	901000000000	2120000000000		0.0466136
72	8380000000000	5910000000000	3450000000000	1820000000000	764000000000	2500000000000		0.0491319

## Sheet: Figure 4a-c
a							a		b							b		c							c
1000 copy/cell							Two-tailed t-test		1000 copy/cell							Two-tailed t-test		1000 copy/cell							Two-tailed t-test
hpi	AwO-1			NsO-1			P-value		hpi	AwO-2			NsO-2			P-value		hpi	AwO-3			NsO-3			P-value
4	1	1	1	1	1	1			4	1	1	1	1	1	1			4	1	1	1	1	1	1
24	1130000000	711000000	653000000	58800000000	105000000000	91600000000	0.0035615		24	500560000	173440000	245440000	12400000000	17900000000	19900000000	0.00185429		24	6520000000	1430000000	5190000000	160000000000	179000000000	168000000000	8.64322e-06
48	2240000000	2070000000	1800000000	666000000000	922000000000	662000000000	0.00096258		48	388000000	1140000000	771280000	136000000000	68600000000	195000000000	0.0222243		48	118000000000	25700000000	31300000000	1580000000000	1340000000000	1050000000000	0.00126084
72	6580000000	2490000000	510000000	1080000000000	1060000000000	795000000000	0.00044589		72	1	1687200000	88480000	477000000000	285000000000	464000000000	0.00275043		72	119000000000	45200000000	105000000000	1670000000000	1290000000000	1660000000000	0.000336168
100 copy/cell									100 copy/cell									100 copy/cell
hpi	AwO-1			NsO-1					hpi	AwO-2			NsO-2					hpi	AwO-3			NsO-3
4	1	1	1	1	1	1			4	1	1	1	1	1	1			4	1	1	1	1	1	1
24	51700000	586000000	109000000	107000000000	23900000000	28200000000	0.122383		24	10048000	12280000	1	2630000000	1770000000	1310000000	0.00803967		24	1900000000	588000000	773000000	26900000000	16700000000	44100000000	0.024544
48	54400000	150000000	271000000	369000000000	383000000000	323000000000	3.86659e-05		48	1	1164800000	24744000	23500000000	27900000000	42100000000	0.00543486		48	6550000000	19600000000	11700000000	716000000000	1940000000	970000000000	0.130553
72	66800000	396000000	336000000	1060000000000	1150000000000	1110000000000	1.83269e-06		72	1	2378400000	41432000	214000000000	205000000000	236000000000	1.93092e-05		72	74700000000	136000000000	55300000000	1710000000000	2150000000000	1900000000000	0.000146081
10 copy/cell									10 copy/cell									10 copy/cell
hpi	AwO-1			NsO-1					hpi	AwO-2			NsO-2					hpi	AwO-3			NsO-3
4	1	1	1	1	1	1			4	1	1	1	1	1	1			4	1	1	1	1	1	1
24	1	1	1	1970000000	3710000000	2660000000	0.00534378		24	1	1	1	1	172000000	5634400	0.353164		24	1	1	2500000	3240000000	2600000000	3550000000	0.000363448
48	1	1	1	47600000000	32300000000	41900000000	0.000810666		48	1	1	1	1120000000	5930000000	16400000000	0.158142		48	12100000000	21500000	5250000000	93800000000	49400000000	43200000000	0.025965
72	1	1	1	372000000000	333000000000	522000000000	0.00207924		72	1	1	1	16500000000	45700000000	295000000000	0.249123		72	128000000000	5460000000	55000000000	1200000000000	435000000000	496000000000	0.0593825
1 copy/cell									1 copy/cell									1 copy/cell
hpi	AwO-1			NsO-1					hpi	AwO-2			NsO-2					hpi	AwO-3			NsO-3
4	1	1	1	1	1	1			4	1	1	1	1	1	1			4	1	1	1	1	1	1
24	1	1	1	1120000	88100000	347000	0.363236		24	1	1	1	1	57624000	1	0.373901		24	1	1	1	5550000000	1	1	0.373901
48	1	1	1	281000000	769000000	1220000000	0.0492755		48	1	1	1	1744000	1760000000	5789600	0.371148		48	1	1	1	18800000000	158000000	1	0.368512
72	1	1	1	237000000	21300000000	41600000000	0.152779		72	1	1	1	1	41200000000	460000000	0.366751		72	1	1	1	260000000000	8300000000	4100000000	0.343622

[truncated: 10 more sheets: Figure 4d, Figure 5e, Figure 5f, Figure 5g, Figure 6a, Figure 6c, Figure 6d, Figure 6f, ED Figure 4, ED Figure 6c]
